# Supplementary material for: Prediction of Time-Series Transcriptomic Gene Expression Based on Long Short-Term Memory with Empirical Mode Decomposition
Source: Int J Mol Sci. 2022 Jul 7;23(14):7532. doi: 10.3390/ijms23147532 (PMC9322773; doi:10.3390/ijms23147532)
Supplement: Supplementary file 1 [file ijms-23-07532-s001.zip]

Archive with 1 entries (1 files):
- ijms-1793702-supplementary.xlsx
