# Supplementary material for: Prediction of Time-Series Transcriptomic Gene Expression Based on Long Short-Term Memory with Empirical Mode Decomposition
Source: Int J Mol Sci. 2022 Jul 7;23(14):7532. doi: 10.3390/ijms23147532 (PMC9322773; doi:10.3390/ijms23147532)
Supplement: Supplementary file 1 [file ijms-23-07532-s001.zip › ijms-1793702-supplementary.xlsx]

## Sheet: Sheet1
Table S1: RNA degradation-related genes and expression values.
	DBX2	Pnkd	Col9a3	Dop1a	Mir323	CRIP3	SMIM10L2A	Usp47	Mir124-2hg	Lgals2	WDR31	Sh3rf2	Mlst8	Polr2b	Fndc1	Trnau1ap	Mob1b	DMP1	Osbp2	TTC36	Wbp1l	Nsmaf	Ly6m	Lncpint	Mir1b	Efna4	Pnma1	2810429I04Rik	Cyb5r1	Snhg17	SELENOM	MIR1197	Bbx	prpf4	Unc79	Trim47	DCAF12L2	DCAF12L1	gbf1	ahctf1	Sgtb	Coq10a	Gm4419	4930556M19Rik	RXFP2	LSS	Atrip	Znfx1	Apela
0.1h	35	319	60	384	1	3	113	576	174	1	22	80	79	337	17	52	124	11	514	2	163	135	1	117	1	1	16	10	54	22	170	3	197	69	522	16	9	226	419	277	688	105	17	2	2	182	97	502	1
0.2h	44	371	89	491	2	5	115	602	193	4	19	68	84	399	11	50	169	24	598	0	202	156	1	122	0	2	18	3	54	30	227	1	210	98	627	17	11	323	508	387	716	121	20	1	5	210	107	501	0
0.3h	35	470	59	340	3	2	84	472	170	2	14	88	86	285	23	33	119	10	515	0	153	128	0	105	0	3	15	3	53	17	216	1	191	62	512	17	5	198	439	264	600	117	10	1	2	138	90	481	0
2.1h	19	255	147	354	9	6	53	345	108	1	22	117	75	164	81	45	98	11	493	0	137	226	2	403	2	1	6	6	26	40	94	4	198	68	795	17	1	122	404	300	276	62	12	2	1	193	114	431	0
2.2h	36	504	269	669	7	7	102	676	227	3	41	219	117	360	151	62	192	18	958	2	260	393	1	754	0	2	9	15	60	64	206	7	345	114	1457	25	4	176	754	552	588	132	16	4	10	370	170	721	1
2.3h	43	649	339	714	13	9	98	681	234	8	49	264	119	344	216	77	181	24	1112	3	257	424	4	757	0	0	22	22	75	75	259	11	373	152	1430	27	4	241	798	569	543	187	21	7	7	366	186	829	0
4.1h	15	274	72	334	6	3	69	290	118	3	18	118	45	139	86	24	87	6	429	2	112	180	0	299	0	0	9	6	25	28	96	4	165	62	695	7	8	121	332	267	252	60	5	1	6	130	81	349	0
4.2h	39	489	127	665	9	3	112	590	186	3	29	154	88	336	115	52	215	11	710	0	221	325	3	514	4	3	14	15	63	48	174	8	323	95	1185	26	10	241	620	482	530	103	8	4	5	284	151	657	0
4.3h	42	706	123	597	7	13	121	637	207	2	36	148	99	305	83	61	210	13	796	1	281	330	2	515	2	1	11	14	60	52	219	6	282	95	1122	35	7	251	678	408	638	118	10	3	8	270	137	680	0
6.1h	5	159	97	198	0	3	30	188	41	6	19	76	34	89	56	20	35	4	288	2	76	130	1	227	0	0	7	5	17	24	65	1	99	27	473	9	3	65	233	154	97	29	5	0	1	90	52	234	0
6.2h	11	124	79	216	1	2	26	150	31	6	9	54	31	90	105	17	26	2	257	4	85	144	0	217	1	3	3	7	11	11	37	2	85	19	513	10	2	66	208	147	83	21	9	2	5	73	40	186	0
6.3h	10	124	77	206	3	4	24	161	39	0	6	71	31	86	93	19	25	8	284	2	52	127	0	232	0	0	2	3	11	15	50	0	80	33	577	11	0	49	202	164	111	22	2	1	7	73	69	228	0
[truncated: 11 more columns]
